# Supplementary material for: Assessing the status of sundial lupine (Lupinus perennis L.) genetic diversity and population structure throughout its distribution
Source: AoB Plants. 2025 Sep 2;17(5):plaf047. doi: 10.1093/aobpla/plaf047 (PMC12449230; doi:10.1093/aobpla/plaf047)
Supplement: plaf047_Supplementary_Data [file plaf047_supplementary_data.zip]

Archive with 2 entries (2 files):
- Isabella Petitta CC BY-NC-SA 4.0.jpg
- Supporting_PetittaEtAl.docx.pdf
